# Supplementary material for: Effect of Inter-Domain Linker Composition on Biodistribution of ABD-Fused Affibody-Drug Conjugates Targeting HER2
Source: Pharmaceutics. 2022 Feb 26;14(3):522. doi: 10.3390/pharmaceutics14030522 (PMC8949183; doi:10.3390/pharmaceutics14030522)
Supplement: Supplementary file 1 [file pharmaceutics-14-00522-s001.zip]

Archive with 1 entries (1 files):
- pharmaceutics-1586262-supplementary.pdf
